# Supplementary material for: Curcumin Enhances the Abscopal Effect in Mice with Colorectal Cancer by Acting as an Immunomodulator
Source: Pharmaceutics. 2023 May 17;15(5):1519. doi: 10.3390/pharmaceutics15051519 (PMC10220687; doi:10.3390/pharmaceutics15051519)
Supplement: Supplementary file 1 [file pharmaceutics-15-01519-s001.zip]

Archive with 1 entries (1 files):
- pharmaceutics-2383657-supplementary.pdf
